# Supplementary material for: Thermal Exfoliation and Phosphorus Doping in Graphitic Carbon Nitride for Efficient Photocatalytic Hydrogen Production
Source: Molecules. 2024 Aug 2;29(15):3666. doi: 10.3390/molecules29153666 (PMC11314274; doi:10.3390/molecules29153666)
Supplement: Supplementary file 1 [file molecules-29-03666-s001.zip]

Archive with 1 entries (1 files):
- molecules-3104216-supplementary.pdf
